# Supplementary material for: Exploring the Anti-Diabetic Potential of Quercetagitrin through Dual Inhibition of PTPN6 and PTPN9
Source: Nutrients. 2024 Feb 25;16(5):647. doi: 10.3390/nu16050647 (PMC10934500; doi:10.3390/nu16050647)
Supplement: Supplementary file 1 [file nutrients-16-00647-s001.zip]

Archive with 1 entries (1 files):
- nutrients-2872242-supplementary.pdf
